# Supplementary material for: The Impact of Co Doping and Annealing Temperature on the Electrochemical Performance and Structural Characteristics of SnO2 Nanoparticulate Photoanodes
Source: Materials (Basel). 2022 Sep 21;15(19):6534. doi: 10.3390/ma15196534 (PMC9572947; doi:10.3390/ma15196534)
Supplement: Supplementary file 1 [file materials-15-06534-s001.zip]

Archive with 1 entries (1 files):
- materials-1850838-SI.pdf
